# Supplementary material for: Emergence of a Distinct Picobirnavirus Genotype Circulating in Patients Hospitalized with Acute Respiratory Illness
Source: Viruses. 2021 Dec 17;13(12):2534. doi: 10.3390/v13122534 (PMC8708096; doi:10.3390/v13122534)
Supplement: Supplementary file 1 [file viruses-13-02534-s001.zip]

Archive with 1 entries (1 files):
- Supplementary_information.pdf
